# Supplementary material for: The Relationship Between Genetic Variants at Loci 9p21, 6q25.1, and 2q36.3 and the Development of Cardiac Allograft Vasculopathy in Heart Transplant Patients
Source: Genes (Basel). 2025 Feb 19;16(2):236. doi: 10.3390/genes16020236 (PMC11855879; doi:10.3390/genes16020236)
Supplement: Supplementary file 1 [file genes-16-00236-s001.zip]

Archive with 1 entries (1 files):
- genes-3477988-supplementary.pdf
